# Supplementary material for: Transition Metal Chelation Effect in MOF-253 Materials: Guest Molecule Adsorption Dynamics and Proposed Formic Acid Synthesis Investigated by Atomistic Simulations
Source: Molecules. 2024 Jul 5;29(13):3211. doi: 10.3390/molecules29133211 (PMC11243041; doi:10.3390/molecules29133211)
Supplement: Supplementary file 1 [file molecules-29-03211-s001.zip]

Archive with 1 entries (1 files):
- molecules-3039064-supplementary.pdf
